# Supplementary material for: Comparative Transcriptomics Reveals Distinct Adaptation Mechanisms for Degradation of n-Alkane and Branched Alkane in the Salt-Tolerant Bacterium Dietzia sp. CN-3
Source: Microorganisms. 2025 Sep 20;13(9):2206. doi: 10.3390/microorganisms13092206 (PMC12472514; doi:10.3390/microorganisms13092206)
Supplement: Supplementary file 1 [file microorganisms-13-02206-s001.zip]

Archive with 1 entries (1 files):
- microorganisms-3847902-supplementary.pdf
